# Supplementary material for: Trends in Leishmaniasis: A 32-Year Review in an Endemic Area in the South of Madrid Region
Source: Pathogens. 2026 Jan 24;15(2):127. doi: 10.3390/pathogens15020127 (PMC12943515; doi:10.3390/pathogens15020127)
Supplement: Supplementary file 1 [file pathogens-15-00127-s001.zip]

Archive with 1 entries (1 files):
- pathogens-4057348-supplementary.pdf
